# Supplementary material for: Effectiveness and Safety of Apixaban in over 3.9 Million People with Atrial Fibrillation: A Systematic Review and Meta-Analysis
Source: J Clin Med. 2022 Jun 30;11(13):3788. doi: 10.3390/jcm11133788 (PMC9267894; doi:10.3390/jcm11133788)
Supplement: Supplementary file 1 [file jcm-11-03788-s001.zip]

Archive with 1 entries (1 files):
- jcm-1782349-supplementary.pdf
